# Supplementary material for: Marine amphipods as a new live prey for ornamental aquaculture: exploring the potential of Parhyale hawaiensis and Elasmopus pectenicrus
Source: PeerJ. 2021 Feb 10;9:e10840. doi: 10.7717/peerj.10840 (PMC7881717; doi:10.7717/peerj.10840)
Supplement: Supplemental Information 1 — Data on the different sections of the manuscript: biometry, gross energy content, generation time, in situ sex ratio, fecundity, pilot culture, effect sex ratio on fecundity, cannibalism, effect of diet on fecundity, effect of diet on growth. [file peerj-09-10840-s001.xlsx]

## Sheet: Biometry
Species	Total length (mm)	Wet weight (mg)	Dry weight (mg)	Sex
P. hawaiensis	8.23	11.1	7.6	male
P. hawaiensis	10.65	19.5	12.6	male
P. hawaiensis	11.17	27.2	19.7	male
P. hawaiensis	9.58	18.6	11.9	male
P. hawaiensis	9.88	15.5	9.5	female
P. hawaiensis	11.47	25.8	16.7	male
P. hawaiensis	7.02	5.3	3.7	female
P. hawaiensis	8.77	12	7.6	female
P. hawaiensis	9.52	14.4	14.6	male
P. hawaiensis	8.71	13	9	male
P. hawaiensis	10.29	17.7	10.9	male
P. hawaiensis	9.06	12.2	8.2	female
P. hawaiensis	9.88	19.4	12.2	female
P. hawaiensis	10.34	21.4	14.5	male
P. hawaiensis	10.09	13.2	9.1	female
P. hawaiensis	11.76	27.6	17.4	male
P. hawaiensis	10.44	16.7	10.6	female
P. hawaiensis	10.52	20	13.6	male
P. hawaiensis	10.28	14.2	9	female
P. hawaiensis	7.15	8.1	6.1	male
P. hawaiensis	11.19	19.9	13	female
P. hawaiensis	11.1	22.2	14	male
P. hawaiensis	9.67	11.1	6.9	female
P. hawaiensis	8.56	9.8	6.8	female
P. hawaiensis	8.33	9.6	6.6	female
P. hawaiensis	10.56	20	14.4	male
P. hawaiensis	11.83	22.8	16.1	male
P. hawaiensis	11.43	26.9	20.1	male
P. hawaiensis	9.8	14.8	10.2	female
P. hawaiensis	10.46	19.6	14.2	male
P. hawaiensis	7.75	8.2	5.6	female
P. hawaiensis	9.56	12.5	8.1	male
P. hawaiensis	7.26	6.6	4.5	female
P. hawaiensis	8.01	8.9	6.7	female
P. hawaiensis	9.23	14.4	10.5	female
P. hawaiensis	11	18.9	13.1	male
P. hawaiensis	10.57	18.8	13.4	female
P. hawaiensis	11.26	23.7	17	male
P. hawaiensis	9.32	12.1	9.6	male
P. hawaiensis	9.37	20.2	15.3	male
P. hawaiensis	9.97	16	12	female
P. hawaiensis	11.25	26.6	19.7	male
P. hawaiensis	10.43	19	14	male
P. hawaiensis	8.16	6.6	5	male
P. hawaiensis	10.53	18.1	13.9	male
P. hawaiensis	7.93	7.9	5.7	female
P. hawaiensis	10.35	21.2	16.5	female
P. hawaiensis	8.41	8.7	6.6	female
P. hawaiensis	11.12	25.7	19	male
P. hawaiensis	9.35	13.6	9.7	male
P. hawaiensis	8.81	13.7	9.8	female
P. hawaiensis	10.01	12.9	9.5	female
P. hawaiensis	8.75	9.5	6.9	male
P. hawaiensis	8.2	9.4	6.9	female
P. hawaiensis	9.15	12.6	8.7	female
P. hawaiensis	9.25	11.5	8.2	female
P. hawaiensis	11.41	34.2	24.9	male
P. hawaiensis	10.77	19.1	13.7	male
P. hawaiensis	10.83	16.1	11.5	female
P. hawaiensis	10.27	13.8	10.6	female
P. hawaiensis	11.44	16.1	12.1	female
P. hawaiensis	10.79	20.6	16.1	male
P. hawaiensis	9.38	15.6	11.7	male
P. hawaiensis	10.19	14.2	11.4	female
P. hawaiensis	7.89	8.8	6.4	female
P. hawaiensis	8.9	11.6	8.1	female
P. hawaiensis	9.62	16	11.7	male
P. hawaiensis	8.71	10.2	7.5	female
P. hawaiensis	7.22	5.6	4.8	female
P. hawaiensis	6.87	5.7	4.3	female
P. hawaiensis	10.46	18.2	13.5	female
P. hawaiensis	8.97	12.1	9.5	female
P. hawaiensis	9.2	13.3	9.9	male
P. hawaiensis	7.61	7.4	6.1	female
P. hawaiensis	8.73	9.4	7.6	female
P. hawaiensis	9.26	13.1	10.2	female
P. hawaiensis	9.04	11.8	9.2	female
P. hawaiensis	9.41	15	11.3	male
P. hawaiensis	7.41	6.1	5	female
P. hawaiensis	9.51	15.2	11	male
P. hawaiensis	11.3	22.2	18.2	male
P. hawaiensis	7.7	7.2	5.8	male
P. hawaiensis	8.98	11.1	8.6	female
P. hawaiensis	7.92	9.4	7.5	male
P. hawaiensis	8.32	8	6.4	female
P. hawaiensis	10.95	26.6	20.6	male
P. hawaiensis	9.86	17.3	13.8	male
P. hawaiensis	9.23	13.8	11.5	male
P. hawaiensis	6.64	4.1	3.4	female
P. hawaiensis	8.11	11.9	9.3	male
P. hawaiensis	7.4	10	8.3	female
P. hawaiensis	8.76	11.1	8.2	male
P. hawaiensis	8.34	13	10.4	female
P. hawaiensis	7.14	6	4.4	female
P. hawaiensis	9.25	12.8	10.7	male
P. hawaiensis	7.67	6.4	5.3	female
P. hawaiensis	6.12			male
P. hawaiensis	7.16	3.3	3.3	male
P. hawaiensis	8.74	9.3	8	female
P. hawaiensis	7.75	6.2	5.1	female
E. pectenicrus	4.75	2.1	1.46667	female
E. pectenicrus	7.43	5.1	3.53333	female
E. pectenicrus	7.47	5.8	3.8	female
E. pectenicrus	6.61	4.5	2.66667	female
E. pectenicrus	6.52	5.2	3.4	female
E. pectenicrus	8.38	7.8	5.03333	female
E. pectenicrus	5.53	2.8	2.06667	female
E. pectenicrus	8.82	8.4	6.06667	female
E. pectenicrus	7.99	5.5	3.5	female
E. pectenicrus	6.81	5.2	3.66667	female
E. pectenicrus	7.44	5.1	3.5	female
E. pectenicrus	7.99	5.3	3.5	female
E. pectenicrus	6.57	3.7	2.45	female
E. pectenicrus	6.75	4.4	2.8	female
E. pectenicrus	6.4	4.5	2.35	female
E. pectenicrus	8.14	6.2	3.5	female
E. pectenicrus	8.26	7.2	4.55	female
E. pectenicrus	7.93	6.2	4.1	female
E. pectenicrus	7.84	8.8	7.05	female
E. pectenicrus	7.08	5.4	3.6	female
E. pectenicrus	6.54	3.3	1	female
E. pectenicrus	7.28	4.2	2.55	female
E. pectenicrus	7.69	7.4	4.15	female
E. pectenicrus	8.12	10.4	7.45	female
E. pectenicrus	7.45	6.2	3.9	female
E. pectenicrus	7.72	5.4	3.55	female
E. pectenicrus	7.35	4.9	3	female
E. pectenicrus	7.07	6.8	4.4	female
E. pectenicrus	7.73	7.5	5.7	female
E. pectenicrus	6.95	3.1	1.75	female
E. pectenicrus	7.58	5.4	3.15	female
E. pectenicrus	8.2	8	5.65	female
E. pectenicrus	8.4	8.2	4.95	female
E. pectenicrus	8.25	9.5	7.2	female
E. pectenicrus	6.98	4.3	3.3	female
E. pectenicrus	7.91	6.4	5.05	female
E. pectenicrus	7.01	5.8	3.4	female
E. pectenicrus	7.68	7.2	4.7	female
E. pectenicrus	8.91	15.4	10.9	male
E. pectenicrus	8.97	13.1	8.73333	male
E. pectenicrus	8.74	10.3	8.2	male
E. pectenicrus	8.11	9.6	6.63333	male
E. pectenicrus	8.81	11.4	8.03333	male
E. pectenicrus	8.46	9.9	6.73333	male
E. pectenicrus	8.28	9.6	6.16667	male
E. pectenicrus	9.35	14.1	7.3	male
E. pectenicrus	8.28	8.7	6.16667	male
E. pectenicrus	7.47	6.8	4.66667	male
E. pectenicrus	8.29	8.1	6	male
E. pectenicrus	7.2	7	5.26667	male
E. pectenicrus	8.63	10.4	7.6	male
E. pectenicrus	9.07	10	6.93333	male
E. pectenicrus	9.54	12.9	9.16667	male
E. pectenicrus	7.46	6.3	4.2	male
E. pectenicrus	8.6	8.1	5.26667	male
E. pectenicrus	7.31	6.8	4.93333	male
E. pectenicrus	7.12	4.9	3.8	male
E. pectenicrus	6.54	4.3	3.25	male
E. pectenicrus	6.61	5.8	4.2	male
E. pectenicrus	9	13.8	9.4	male
E. pectenicrus	7.52	6.1	3.55	male
E. pectenicrus	5.69	2.6	1.5	male
E. pectenicrus	6.42	3.9	2.3	male
E. pectenicrus	7.72	6.4	3.8	male
E. pectenicrus	6.97	5.5	3.8	male
E. pectenicrus	7.14	6.3	4.3	male
E. pectenicrus	5.86	3.4	2.6	male
E. pectenicrus	9.54	14.3	9.65	male
E. pectenicrus	8.24	11.8	8.35	male
E. pectenicrus	9.6	16.3	11.4	male
E. pectenicrus	6.38	4.6	2.9	male
E. pectenicrus	8.97	12.7	8.8	male
E. pectenicrus	8.84	9.9	5.8	male
E. pectenicrus	8.75	9.5	6.1	male
E. pectenicrus	8.29	13.6	10.45	male
E. pectenicrus	9.96	17.2	13	male
E. pectenicrus	10.17	16.2	11.45	male
E. pectenicrus	5.48	2.5	1.7	male
E. pectenicrus	8.87	11.7	7.65	male
E. pectenicrus	9.41	14.8	10.6	male
E. pectenicrus	6.53	5.4	3.6	male
E. pectenicrus	7.78	7.5	4.8	male
E. pectenicrus	10.61	14.4	10.25	male
E. pectenicrus	8.82	22.1	16.45	male
E. pectenicrus	10.3	19.5	14.25	male
E. pectenicrus	6.91	6.8	4.3	male
E. pectenicrus	8.25	11.1	8	male
E. pectenicrus	8.69	10.1	6.6	male
E. pectenicrus	10.07	17.6	11.8	male
E. pectenicrus	7.44	6.7	4.05	male
E. pectenicrus	5.22	2.8	2.1	male
E. pectenicrus	10.98	21.6	15.5	male
E. pectenicrus	9.03	9.4	6.45	male
E. pectenicrus	7.83	7.6	5.4	male
E. pectenicrus	8.77	10.5	6.9	male
E. pectenicrus	8.5	11.1	8.1	male
E. pectenicrus	8.78	7.6	5.25	male

## Sheet: Gross energy content
P. hawaiensis (kJ g-1)	E. pectenicrus (kJ g-1)	Artemia (kJ g-1)
16.9945	11.7473	19.3323
17.1718	12.434	19.4182
15.7267	12.8132	19.6186
16.9575	14.2627	19.5459
	12.9097	21.9715
	12.9935

## Sheet: Generation time
Species	Sex	Total length at first precopula (mm)	Time at first precopula (days)
P. hawaiensis	Female	5.27168	52
P. hawaiensis	Female	5.78035	50
P. hawaiensis	Female	5.78035	51
P. hawaiensis	Female	5.78035	54
P. hawaiensis	Female	5.90462	44
P. hawaiensis	Female	5.99711	55
P. hawaiensis	Female	6.06936	43
P. hawaiensis	Female	6.06936	55
P. hawaiensis	Female	6.06936	62
P. hawaiensis	Female	6.15607	49
P. hawaiensis	Female	6.18786	47
P. hawaiensis	Female	6.21098	44
P. hawaiensis	Female	6.2659	48
P. hawaiensis	Female	6.27746	55
P. hawaiensis	Female	6.28035	44
P. hawaiensis	Female	6.2948	54
P. hawaiensis	Female	6.32948	56
P. hawaiensis	Female	6.3526	53
P. hawaiensis	Female	6.35838	45
P. hawaiensis	Female	6.35838	51
P. hawaiensis	Female	6.35838	57
P. hawaiensis	Female	6.37572	48
P. hawaiensis	Female	6.38728	52
P. hawaiensis	Female	6.38728	58
P. hawaiensis	Female	6.39017	56
P. hawaiensis	Female	6.41618	51
P. hawaiensis	Female	6.42197	54
P. hawaiensis	Female	6.43064	44
P. hawaiensis	Female	6.43353	44
P. hawaiensis	Female	6.44509	56
P. hawaiensis	Female	6.45376	41
P. hawaiensis	Female	6.45954	41
P. hawaiensis	Female	6.46532	56
P. hawaiensis	Female	6.47977	47
P. hawaiensis	Female	6.48844	49
P. hawaiensis	Female	6.48844	56
P. hawaiensis	Female	6.50289	41
P. hawaiensis	Female	6.50289	50
P. hawaiensis	Female	6.55202	52
P. hawaiensis	Female	6.56069	49
P. hawaiensis	Female	6.6185	50
P. hawaiensis	Female	6.6474	41
P. hawaiensis	Female	6.6474	51
P. hawaiensis	Female	6.6474	63
P. hawaiensis	Female	6.67341	58
P. hawaiensis	Female	6.6763	50
P. hawaiensis	Female	6.6763	58
P. hawaiensis	Female	6.68497	41
P. hawaiensis	Female	6.69075	55
P. hawaiensis	Female	6.69942	41
P. hawaiensis	Female	6.71098	60
P. hawaiensis	Female	6.71676	43
P. hawaiensis	Female	6.72543	53
P. hawaiensis	Female	6.73699	51
P. hawaiensis	Female	6.73988	55
P. hawaiensis	Female	6.73988	64
P. hawaiensis	Female	6.74566	43
P. hawaiensis	Female	6.77457	52
P. hawaiensis	Female	6.77746	43
P. hawaiensis	Female	6.77746	53
P. hawaiensis	Female	6.79191	43
P. hawaiensis	Female	6.7948	56
P. hawaiensis	Female	6.79769	44
P. hawaiensis	Female	6.80925	41
P. hawaiensis	Female	6.8237	53
P. hawaiensis	Female	6.82659	50
P. hawaiensis	Female	6.84393	42
P. hawaiensis	Female	6.84971	56
P. hawaiensis	Female	6.86416	41
P. hawaiensis	Female	6.86994	54
P. hawaiensis	Female	6.87861	47
P. hawaiensis	Female	6.89595	51
P. hawaiensis	Female	6.93642	47
P. hawaiensis	Female	6.93642	52
P. hawaiensis	Female	6.93931	49
P. hawaiensis	Female	7.01734	51
P. hawaiensis	Female	7.01734	60
P. hawaiensis	Female	7.02312	57
P. hawaiensis	Female	7.03757	50
P. hawaiensis	Female	7.0578	51
P. hawaiensis	Female	7.08092	53
P. hawaiensis	Female	7.09249	58
P. hawaiensis	Female	7.13584	54
P. hawaiensis	Female	7.1474	40
P. hawaiensis	Female	7.16474	53
P. hawaiensis	Female	7.16763	49
P. hawaiensis	Female	7.18786	52
P. hawaiensis	Female	7.19364	55
P. hawaiensis	Female	7.19653	54
P. hawaiensis	Female	7.2052	51
P. hawaiensis	Female	7.2052	56
P. hawaiensis	Female	7.22832	42
P. hawaiensis	Female	7.28613	53
P. hawaiensis	Female	7.36994	56
P. hawaiensis	Female	7.47399	53
P. hawaiensis	Female	7.47688	42
P. hawaiensis	Female	7.53757	59
P. hawaiensis	Female	7.60116	56
P. hawaiensis	Female	7.60983	51
P. hawaiensis	Female	7.65896	55
P. hawaiensis	Female	7.70809	51
P. hawaiensis	Female	7.71098	52
P. hawaiensis	Female	7.85549	63
P. hawaiensis	Female	7.89017	60
P. hawaiensis	Female	8.18497	43
P. hawaiensis	Male	6.35838	51
P. hawaiensis	Male	6.42775	48
P. hawaiensis	Male	6.44509	45
P. hawaiensis	Male	6.51734	51
P. hawaiensis	Male	6.72543	56
P. hawaiensis	Male	6.7659	43
P. hawaiensis	Male	6.79191	44
P. hawaiensis	Male	6.90751	60
P. hawaiensis	Male	6.91329	52
P. hawaiensis	Male	6.93642	41
P. hawaiensis	Male	6.93642	50
P. hawaiensis	Male	6.93642	52
P. hawaiensis	Male	6.93642	54
P. hawaiensis	Male	6.95665	44
P. hawaiensis	Male	6.96532	49
P. hawaiensis	Male	6.9711	52
P. hawaiensis	Male	6.98844	53
P. hawaiensis	Male	7	50
P. hawaiensis	Male	7.01156	44
P. hawaiensis	Male	7.02312	58
P. hawaiensis	Male	7.0289	56
P. hawaiensis	Male	7.05202	41
P. hawaiensis	Male	7.07225	55
P. hawaiensis	Male	7.08382	50
P. hawaiensis	Male	7.12428	55
P. hawaiensis	Male	7.13006	47
P. hawaiensis	Male	7.13873	43
P. hawaiensis	Male	7.17341	43
P. hawaiensis	Male	7.21387	55
P. hawaiensis	Male	7.28902	56
P. hawaiensis	Male	7.29191	53
P. hawaiensis	Male	7.2948	53
P. hawaiensis	Male	7.31214	51
P. hawaiensis	Male	7.33237	48
P. hawaiensis	Male	7.33237	51
P. hawaiensis	Male	7.34104	41
P. hawaiensis	Male	7.3526	55
P. hawaiensis	Male	7.36994	41
P. hawaiensis	Male	7.36994	53
P. hawaiensis	Male	7.36994	63
P. hawaiensis	Male	7.38728	41
P. hawaiensis	Male	7.38728	44
P. hawaiensis	Male	7.43931	55
P. hawaiensis	Male	7.4422	58
P. hawaiensis	Male	7.44798	43
P. hawaiensis	Male	7.45665	49
P. hawaiensis	Male	7.45665	54
P. hawaiensis	Male	7.45665	56
P. hawaiensis	Male	7.46243	56
P. hawaiensis	Male	7.46532	42
P. hawaiensis	Male	7.46821	50
P. hawaiensis	Male	7.47688	59
P. hawaiensis	Male	7.51445	49
P. hawaiensis	Male	7.51445	51
P. hawaiensis	Male	7.54335	51
P. hawaiensis	Male	7.5578	49
P. hawaiensis	Male	7.57514	56
P. hawaiensis	Male	7.60116	50
P. hawaiensis	Male	7.60116	52
P. hawaiensis	Male	7.60983	52
P. hawaiensis	Male	7.61561	58
P. hawaiensis	Male	7.6185	42
P. hawaiensis	Male	7.6185	49
P. hawaiensis	Male	7.64162	56
P. hawaiensis	Male	7.6474	47
P. hawaiensis	Male	7.68497	47
P. hawaiensis	Male	7.68786	51
P. hawaiensis	Male	7.68786	53
P. hawaiensis	Male	7.69942	57
P. hawaiensis	Male	7.73988	58
P. hawaiensis	Male	7.75434	41
P. hawaiensis	Male	7.78324	60
P. hawaiensis	Male	7.79769	40
P. hawaiensis	Male	7.80347	44
P. hawaiensis	Male	7.80347	52
P. hawaiensis	Male	7.81792	51
P. hawaiensis	Male	7.82659	54
P. hawaiensis	Male	7.8526	62
P. hawaiensis	Male	7.86127	55
P. hawaiensis	Male	7.89017	51
P. hawaiensis	Male	7.90751	56
P. hawaiensis	Male	7.91908	50
P. hawaiensis	Male	7.93642	53
P. hawaiensis	Male	7.94509	53
P. hawaiensis	Male	7.94798	41
P. hawaiensis	Male	8.03179	53
P. hawaiensis	Male	8.08382	56
P. hawaiensis	Male	8.09249	54
P. hawaiensis	Male	8.13295	43
P. hawaiensis	Male	8.13873	52
P. hawaiensis	Male	8.13873	64
P. hawaiensis	Male	8.19364	60
P. hawaiensis	Male	8.2341	43
P. hawaiensis	Male	8.23699	44
P. hawaiensis	Male	8.23699	54
P. hawaiensis	Male	8.34393	42
P. hawaiensis	Male	8.37283	55
P. hawaiensis	Male	8.37861	63
P. hawaiensis	Male	8.3815	47
P. hawaiensis	Male	8.49133	57
P. hawaiensis	Male	8.52601	51
P. hawaiensis	Male	8.5289	41
P. hawaiensis	Male	8.64451	56
P. hawaiensis	Male	8.65318	54
P. hawaiensis	Male	8.76879	51

## Sheet: in situ Sex ratio
P. hawaiensis sex ratio (females/males)	E. pectenicrus sex ratio (females/males)
2.24	1.34

## Sheet: Fecundity
Species	Total length	Fecundity (embryos or juveniles)	Developmental stage
P. hawaiensis	5.88	6.03	embryos
P. hawaiensis	6.12	6.03	embryos
P. hawaiensis	6.18	5.14	embryos
P. hawaiensis	6.65	2.12	embryos
P. hawaiensis	7.02	4.08	embryos
P. hawaiensis	6.89	6.03	embryos
P. hawaiensis	6.72	6.92	embryos
P. hawaiensis	6.52	7.99	embryos
P. hawaiensis	6.36	9.59	embryos
P. hawaiensis	6.09	9.94	embryos
P. hawaiensis	6.73	9.76	embryos
P. hawaiensis	6.79	8.88	embryos
P. hawaiensis	7.26	7.99	embryos
P. hawaiensis	7.4	6.92	embryos
P. hawaiensis	7.5	7.99	embryos
P. hawaiensis	6.16	17.94	embryos
P. hawaiensis	9.55	2.12	embryos
P. hawaiensis	9.16	24.69	embryos
P. hawaiensis	9.26	21.85	embryos
P. hawaiensis	7.4	11.9	embryos
P. hawaiensis	7.5	12.96	embryos
P. hawaiensis	7.57	13.85	embryos
P. hawaiensis	7.81	15.81	embryos
P. hawaiensis	7.94	16.69	embryos
P. hawaiensis	7.91	14.03	embryos
P. hawaiensis	7.87	12.78	embryos
P. hawaiensis	8.23	4.08	embryos
P. hawaiensis	8.4	3.01	embryos
P. hawaiensis	8.24	5.14	embryos
P. hawaiensis	8.54	4.97	embryos
P. hawaiensis	8.54	5.14	embryos
P. hawaiensis	11.37	11.01	embryos
P. hawaiensis	11.57	9.94	embryos
P. hawaiensis	11.84	9.05	embryos
P. hawaiensis	11.81	14.03	embryos
P. hawaiensis	11.44	15.98	embryos
P. hawaiensis	11.91	17.05	embryos
P. hawaiensis	11.88	20.96	embryos
P. hawaiensis	10.73	13.14	embryos
P. hawaiensis	11	14.03	embryos
P. hawaiensis	11.1	14.74	embryos
P. hawaiensis	10.87	15.81	embryos
P. hawaiensis	10.8	17.94	embryos
P. hawaiensis	11.01	18.83	embryos
P. hawaiensis	11.11	19.89	embryos
P. hawaiensis	11.11	20.78	embryos
P. hawaiensis	11.04	22.74	embryos
P. hawaiensis	9.08	8.16	embryos
P. hawaiensis	8.78	6.92	embryos
P. hawaiensis	8.71	7.99	embryos
P. hawaiensis	8.54	8.88	embryos
P. hawaiensis	8.54	9.76	embryos
P. hawaiensis	8.64	9.94	embryos
P. hawaiensis	8.27	9.94	embryos
P. hawaiensis	8.21	9.94	embryos
P. hawaiensis	8.04	9.76	embryos
P. hawaiensis	8.01	10.83	embryos
P. hawaiensis	7.97	9.05	embryos
P. hawaiensis	8.04	9.05	embryos
P. hawaiensis	8.24	7.99	embryos
P. hawaiensis	9.28	12.07	embryos
P. hawaiensis	9.72	12.07	embryos
P. hawaiensis	9.38	11.01	embryos
P. hawaiensis	9.45	9.05	embryos
P. hawaiensis	9.62	7.99	embryos
P. hawaiensis	9.69	7.99	embryos
P. hawaiensis	8.58	12.07	embryos
P. hawaiensis	8.75	14.03	embryos
P. hawaiensis	8.98	14.92	embryos
P. hawaiensis	8.72	15.63	embryos
P. hawaiensis	8.55	15.81	embryos
P. hawaiensis	8.38	17.05	embryos
P. hawaiensis	8.25	15.81	embryos
P. hawaiensis	8.14	15.81	embryos
P. hawaiensis	8.85	17.76	embryos
P. hawaiensis	9.09	17.76	embryos
P. hawaiensis	9.19	18.65	embryos
P. hawaiensis	10.16	12.96	embryos
P. hawaiensis	10.16	13.85	embryos
P. hawaiensis	9.56	13.85	embryos
P. hawaiensis	9.59	14.74	embryos
P. hawaiensis	9.52	15.98	embryos
P. hawaiensis	9.52	15.98	embryos
P. hawaiensis	9.76	15.81	embryos
P. hawaiensis	9.83	16.87	embryos
P. hawaiensis	9.86	17.76	embryos
P. hawaiensis	10.16	17.94	embryos
P. hawaiensis	10.17	18.83	embryos
P. hawaiensis	10.07	19.72	embryos
P. hawaiensis	10.57	19.89	embryos
P. hawaiensis	10.37	19.72	embryos
P. hawaiensis	10.37	19.89	embryos
P. hawaiensis	12	35.71	embryos
E. pectenicrus	7.94	1.14	Embryos
E. pectenicrus	8.21	1.14	Embryos
E. pectenicrus	7.7	2.27	Embryos
E. pectenicrus	7.84	2.27	Embryos
E. pectenicrus	7.99	2.95	Embryos
E. pectenicrus	8.16	5	Embryos
E. pectenicrus	8.46	5	Embryos
E. pectenicrus	8.65	8.07	Embryos
E. pectenicrus	8.6	11.14	Embryos
E. pectenicrus	8.29	11.14	Embryos
E. pectenicrus	8.09	11.14	Embryos
E. pectenicrus	8.14	12.05	Embryos
E. pectenicrus	8.41	15	Embryos
E. pectenicrus	6.52	1.02	Embryos
E. pectenicrus	6.67	1.02	Embryos
E. pectenicrus	6.67	2.05	Embryos
E. pectenicrus	6.62	2.05	Embryos
E. pectenicrus	6.6	2.05	Embryos
E. pectenicrus	6.5	2.05	Embryos
E. pectenicrus	6.91	3.07	Embryos
E. pectenicrus	6.13	2.16	Embryos
E. pectenicrus	6.18	3.18	Embryos
E. pectenicrus	6.18	4.09	Embryos
E. pectenicrus	6.38	4.32	Embryos
E. pectenicrus	5.81	2.27	Embryos
E. pectenicrus	5.49	2.95	Embryos
E. pectenicrus	4.76	4.2	Embryos
E. pectenicrus	5.74	6.36	Embryos
E. pectenicrus	5.64	7.05	Embryos
E. pectenicrus	5.74	9.09	Embryos
E. pectenicrus	7.16	11.25	Embryos
E. pectenicrus	6.82	9.09	Embryos
E. pectenicrus	6.64	10.23	Embryos
E. pectenicrus	6.96	11.93	Embryos
E. pectenicrus	6.96	13.18	Embryos
E. pectenicrus	6.28	11.14	Embryos
E. pectenicrus	6.45	13.86	Embryos
E. pectenicrus	6.62	6.14	Embryos
E. pectenicrus	7.01	6.93	Embryos
E. pectenicrus	7.09	7.05	Embryos
E. pectenicrus	7.16	7.95	Embryos
E. pectenicrus	7.48	4.09	Embryos
E. pectenicrus	7.7	4.89	Embryos
E. pectenicrus	7.48	6.14	Embryos
E. pectenicrus	7.6	6.02	Embryos
E. pectenicrus	7.77	6.14	Embryos
E. pectenicrus	7.87	7.16	Embryos
E. pectenicrus	7.99	9.2	Embryos
E. pectenicrus	7.92	9.2	Embryos
E. pectenicrus	7.6	9.09	Embryos
E. pectenicrus	7.62	10.34	Embryos
E. pectenicrus	7.48	11.02	Embryos
E. pectenicrus	8.35	14.05	Juveniles
E. pectenicrus	6.78	7.02	Juveniles
E. pectenicrus	6.55	4.92	Juveniles
E. pectenicrus	7.1	4.92	Juveniles
E. pectenicrus	7.45	5.85	Juveniles
E. pectenicrus	7.01	3.04	Juveniles
E. pectenicrus	7.06	3.04	Juveniles
E. pectenicrus	7.29	0.94	Juveniles
E. pectenicrus	7.45	2.22	Juveniles
E. pectenicrus	8.03	2.11	Juveniles
E. pectenicrus	8.26	3.98	Juveniles
E. pectenicrus	8.29	5.03	Juveniles
E. pectenicrus	8.84	3.04	Juveniles

## Sheet: Pilot culture
Species	Time (period of 15 days)	Mean productivity (juveniles per tank)	Standard deviation productivity (juveniles per tank)	N
P. hawaiensis	Time 1	73	16	15
P. hawaiensis	Time 2	89	20	15

## Sheet: Effect of sex ratio on fecundit
Species	Sex ratio	Fecundity (Number of juveniles released per group)
P. hawaiensis	8 males: 2 females	67
P. hawaiensis	8 males: 2 females	22
P. hawaiensis	8 males: 2 females	27
P. hawaiensis	8 males: 2 females	44
P. hawaiensis	5 males: 5 females	162
P. hawaiensis	5 males: 5 females	150
P. hawaiensis	5 males: 5 females	72
P. hawaiensis	5 males: 5 females	54
P. hawaiensis	2 males: 8 females	194
P. hawaiensis	2 males: 8 females	195
P. hawaiensis	2 males: 8 females	171
P. hawaiensis	2 males: 8 females	170
E. pectenicrus	8 males: 2 females	0
E. pectenicrus	8 males: 2 females	0
E. pectenicrus	8 males: 2 females	1
E. pectenicrus	8 males: 2 females	0
E. pectenicrus	5 males: 5 females	1
E. pectenicrus	5 males: 5 females	3
E. pectenicrus	5 males: 5 females	3
E. pectenicrus	5 males: 5 females	2
E. pectenicrus	2 males: 8 females	0
E. pectenicrus	2 males: 8 females	5
E. pectenicrus	2 males: 8 females	1
E. pectenicrus	2 males: 8 females	5

## Sheet: Cannibalism
Species	Sex	Cannibalism (mean number of newbors eaten)	Cannibalism (standard deviation of number of newbors eaten)	N
P. hawaiensis	males	8.4	0.9	5
P. hawaiensis	females	6.6	1.6	5

## Sheet: Effect of diet on fecundity
Species	Diet 1 (Shrimp diet) (Juveniles released)	Diet 2 (Plant-based diet) (Juveniles released)	Diet 3 (Commercial fish diet) (Juveniles released)
P. hawaiensis	208	144	153
P. hawaiensis	182	229	156
P. hawaiensis	199	198	246
P. hawaiensis	178	88	214
P. hawaiensis	117	156	199

## Sheet: Effect of diet on growth
Species	Amphipod ID	Time (days)	Diet	Total length (mm)
P. hawaiensis	1	0	Diet 1 (shrimp diet)	2.23413
P. hawaiensis	1	10	Diet 1 (shrimp diet)
P. hawaiensis	1	20	Diet 1 (shrimp diet)
P. hawaiensis	1	30	Diet 1 (shrimp diet)
P. hawaiensis	2	0	Diet 1 (shrimp diet)	2.31562
P. hawaiensis	2	10	Diet 1 (shrimp diet)	3.28991
P. hawaiensis	2	20	Diet 1 (shrimp diet)	4.91175
P. hawaiensis	2	30	Diet 1 (shrimp diet)	7.42162
P. hawaiensis	3	0	Diet 1 (shrimp diet)	1.80875
P. hawaiensis	3	10	Diet 1 (shrimp diet)
P. hawaiensis	3	20	Diet 1 (shrimp diet)
P. hawaiensis	3	30	Diet 1 (shrimp diet)
P. hawaiensis	4	0	Diet 1 (shrimp diet)	2.36937
P. hawaiensis	4	10	Diet 1 (shrimp diet)	3.72952
P. hawaiensis	4	20	Diet 1 (shrimp diet)	5.96317
P. hawaiensis	4	30	Diet 1 (shrimp diet)	8.06149
P. hawaiensis	5	0	Diet 1 (shrimp diet)	2.5175
P. hawaiensis	5	10	Diet 1 (shrimp diet)	3.70149
P. hawaiensis	5	20	Diet 1 (shrimp diet)	5.04889
P. hawaiensis	5	30	Diet 1 (shrimp diet)	6.30571
P. hawaiensis	6	0	Diet 1 (shrimp diet)	2.2735
P. hawaiensis	6	10	Diet 1 (shrimp diet)	3.58467
P. hawaiensis	6	20	Diet 1 (shrimp diet)	5.82349
P. hawaiensis	6	30	Diet 1 (shrimp diet)	7.5753
P. hawaiensis	7	0	Diet 1 (shrimp diet)	2.7685
P. hawaiensis	7	10	Diet 1 (shrimp diet)	3.53505
P. hawaiensis	7	20	Diet 1 (shrimp diet)	5.05143
P. hawaiensis	7	30	Diet 1 (shrimp diet)	6.33752
P. hawaiensis	8	0	Diet 1 (shrimp diet)	2.115
P. hawaiensis	8	10	Diet 1 (shrimp diet)	3.25054
P. hawaiensis	8	20	Diet 1 (shrimp diet)	5.7854
P. hawaiensis	8	30	Diet 1 (shrimp diet)	6.83924
P. hawaiensis	9	0	Diet 1 (shrimp diet)	2.37838
P. hawaiensis	9	10	Diet 1 (shrimp diet)	3.42111
P. hawaiensis	9	20	Diet 1 (shrimp diet)	4.85587
P. hawaiensis	9	30	Diet 1 (shrimp diet)	7.56895
P. hawaiensis	10	0	Diet 1 (shrimp diet)	2.47087
P. hawaiensis	10	10	Diet 1 (shrimp diet)	3.84822
P. hawaiensis	10	20	Diet 1 (shrimp diet)	5.61778
P. hawaiensis	10	30	Diet 1 (shrimp diet)	8.23644
P. hawaiensis	11	0	Diet 1 (shrimp diet)	2.15837
P. hawaiensis	11	10	Diet 1 (shrimp diet)	3.29695
P. hawaiensis	11	20	Diet 1 (shrimp diet)	4.70095
P. hawaiensis	11	30	Diet 1 (shrimp diet)	5.49003
P. hawaiensis	12	0	Diet 1 (shrimp diet)	1.892
P. hawaiensis	12	10	Diet 1 (shrimp diet)	3.33552
P. hawaiensis	12	20	Diet 1 (shrimp diet)	4.0127
P. hawaiensis	12	30	Diet 1 (shrimp diet)	6.22489
P. hawaiensis	13	0	Diet 1 (shrimp diet)	2.51487
P. hawaiensis	13	10	Diet 1 (shrimp diet)	3.75664
P. hawaiensis	13	20	Diet 1 (shrimp diet)	6.24762
P. hawaiensis	13	30	Diet 1 (shrimp diet)	7.96975
P. hawaiensis	14	0	Diet 1 (shrimp diet)	1.8195
P. hawaiensis	14	10	Diet 1 (shrimp diet)	3.24644
P. hawaiensis	14	20	Diet 1 (shrimp diet)	4.07111
P. hawaiensis	14	30	Diet 1 (shrimp diet)	5.40641
P. hawaiensis	15	0	Diet 1 (shrimp diet)	2.37113
P. hawaiensis	15	10	Diet 1 (shrimp diet)	2.92683
P. hawaiensis	15	20	Diet 1 (shrimp diet)	4.30984
P. hawaiensis	15	30	Diet 1 (shrimp diet)	6.63038
P. hawaiensis	16	0	Diet 1 (shrimp diet)	2.21563
P. hawaiensis	16	10	Diet 1 (shrimp diet)	3.60419
P. hawaiensis	16	20	Diet 1 (shrimp diet)	5.47302
P. hawaiensis	16	30	Diet 1 (shrimp diet)	6.51524
P. hawaiensis	17	0	Diet 1 (shrimp diet)	1.92362
P. hawaiensis	17	10	Diet 1 (shrimp diet)	3.37876
P. hawaiensis	17	20	Diet 1 (shrimp diet)	5.22413
P. hawaiensis	17	30	Diet 1 (shrimp diet)	6.22238
P. hawaiensis	18	0	Diet 1 (shrimp diet)	1.936
P. hawaiensis	18	10	Diet 1 (shrimp diet)	3.48629
P. hawaiensis	18	20	Diet 1 (shrimp diet)	4.91175
P. hawaiensis	18	30	Diet 1 (shrimp diet)	5.50635
P. hawaiensis	19	0	Diet 1 (shrimp diet)	2.23
P. hawaiensis	19	10	Diet 1 (shrimp diet)	4.57676
P. hawaiensis	19	20	Diet 1 (shrimp diet)	7.42095
P. hawaiensis	19	30	Diet 1 (shrimp diet)	8.10425
P. hawaiensis	20	0	Diet 1 (shrimp diet)	2.31825
P. hawaiensis	20	10	Diet 1 (shrimp diet)	3.54822
P. hawaiensis	20	20	Diet 1 (shrimp diet)	4.49524
P. hawaiensis	20	30	Diet 1 (shrimp diet)	5.49749
P. hawaiensis	21	0	Diet 2 (plant-based diet)	2.59013
P. hawaiensis	21	10	Diet 2 (plant-based diet)	3.5386
P. hawaiensis	21	20	Diet 2 (plant-based diet)	5.55683
P. hawaiensis	21	30	Diet 2 (plant-based diet)	7.83698
P. hawaiensis	22	0	Diet 2 (plant-based diet)	2.1155
P. hawaiensis	22	10	Diet 2 (plant-based diet)	2.86419
P. hawaiensis	22	20	Diet 2 (plant-based diet)	4.27937
P. hawaiensis	22	30	Diet 2 (plant-based diet)	5.88765
P. hawaiensis	23	0	Diet 2 (plant-based diet)	2.5135
P. hawaiensis	23	10	Diet 2 (plant-based diet)	3.11235
P. hawaiensis	23	20	Diet 2 (plant-based diet)	4.13206
P. hawaiensis	23	30	Diet 2 (plant-based diet)	5.51994
P. hawaiensis	24	0	Diet 2 (plant-based diet)	2.27225
P. hawaiensis	24	10	Diet 2 (plant-based diet)	3.26663
P. hawaiensis	24	20	Diet 2 (plant-based diet)	4.24889
P. hawaiensis	24	30	Diet 2 (plant-based diet)	5.43403
P. hawaiensis	25	0	Diet 2 (plant-based diet)	2.42975
P. hawaiensis	25	10	Diet 2 (plant-based diet)	3.38019
P. hawaiensis	25	20	Diet 2 (plant-based diet)
P. hawaiensis	25	30	Diet 2 (plant-based diet)
P. hawaiensis	26	0	Diet 2 (plant-based diet)	1.82963
P. hawaiensis	26	10	Diet 2 (plant-based diet)	2.6347
P. hawaiensis	26	20	Diet 2 (plant-based diet)	4.70603
P. hawaiensis	26	30	Diet 2 (plant-based diet)	5.63565
P. hawaiensis	27	0	Diet 2 (plant-based diet)	1.79975
P. hawaiensis	27	10	Diet 2 (plant-based diet)	2.70073
P. hawaiensis	27	20	Diet 2 (plant-based diet)	3.77905
P. hawaiensis	27	30	Diet 2 (plant-based diet)	5.10067
P. hawaiensis	28	0	Diet 2 (plant-based diet)	2.15425
P. hawaiensis	28	10	Diet 2 (plant-based diet)	2.90889
P. hawaiensis	28	20	Diet 2 (plant-based diet)	4.09143
P. hawaiensis	28	30	Diet 2 (plant-based diet)	5.45898
P. hawaiensis	29	0	Diet 2 (plant-based diet)	2.5525
P. hawaiensis	29	10	Diet 2 (plant-based diet)	3.15432
P. hawaiensis	29	20	Diet 2 (plant-based diet)	4.40127
P. hawaiensis	29	30	Diet 2 (plant-based diet)	5.50368
P. hawaiensis	30	0	Diet 2 (plant-based diet)	2.31137
P. hawaiensis	30	10	Diet 2 (plant-based diet)	3.30327
P. hawaiensis	30	20	Diet 2 (plant-based diet)	4.96762
P. hawaiensis	30	30	Diet 2 (plant-based diet)	6.74168
P. hawaiensis	31	0	Diet 2 (plant-based diet)	2.13863
P. hawaiensis	31	10	Diet 2 (plant-based diet)	2.54333
P. hawaiensis	31	20	Diet 2 (plant-based diet)	4.09651
P. hawaiensis	31	30	Diet 2 (plant-based diet)	5.30844
P. hawaiensis	32	0	Diet 2 (plant-based diet)	1.92613
P. hawaiensis	32	10	Diet 2 (plant-based diet)	2.6367
P. hawaiensis	32	20	Diet 2 (plant-based diet)	3.61905
P. hawaiensis	32	30	Diet 2 (plant-based diet)	5.49565
P. hawaiensis	33	0	Diet 2 (plant-based diet)	1.86963
P. hawaiensis	33	10	Diet 2 (plant-based diet)	2.74092
P. hawaiensis	33	20	Diet 2 (plant-based diet)	3.91111
P. hawaiensis	33	30	Diet 2 (plant-based diet)	5.84422
P. hawaiensis	34	0	Diet 2 (plant-based diet)	1.975
P. hawaiensis	34	10	Diet 2 (plant-based diet)
P. hawaiensis	34	20	Diet 2 (plant-based diet)
P. hawaiensis	34	30	Diet 2 (plant-based diet)
P. hawaiensis	35	0	Diet 2 (plant-based diet)	2.38075
P. hawaiensis	35	10	Diet 2 (plant-based diet)	3.8981
P. hawaiensis	35	20	Diet 2 (plant-based diet)	4.91175
P. hawaiensis	35	30	Diet 2 (plant-based diet)	7.21848
P. hawaiensis	36	0	Diet 2 (plant-based diet)	2.579
P. hawaiensis	36	10	Diet 2 (plant-based diet)	3.77079
P. hawaiensis	36	20	Diet 2 (plant-based diet)	5.77524
P. hawaiensis	36	30	Diet 2 (plant-based diet)	8.35609
P. hawaiensis	37	0	Diet 2 (plant-based diet)	2.19888
P. hawaiensis	37	10	Diet 2 (plant-based diet)	2.90905
P. hawaiensis	37	20	Diet 2 (plant-based diet)	4.60698
P. hawaiensis	37	30	Diet 2 (plant-based diet)	6.6379
P. hawaiensis	38	0	Diet 2 (plant-based diet)	2.0695
P. hawaiensis	38	10	Diet 2 (plant-based diet)	2.56879
P. hawaiensis	38	20	Diet 2 (plant-based diet)	4.1981
P. hawaiensis	38	30	Diet 2 (plant-based diet)	5.75136
P. hawaiensis	39	0	Diet 2 (plant-based diet)	2.12337
P. hawaiensis	39	10	Diet 2 (plant-based diet)	2.94292
P. hawaiensis	39	20	Diet 2 (plant-based diet)	4.06095
P. hawaiensis	39	30	Diet 2 (plant-based diet)	5.96114
P. hawaiensis	40	0	Diet 2 (plant-based diet)	2.20275
P. hawaiensis	40	10	Diet 2 (plant-based diet)	2.76282
P. hawaiensis	40	20	Diet 2 (plant-based diet)
P. hawaiensis	40	30	Diet 2 (plant-based diet)
P. hawaiensis	41	0	Diet 3 (commercial fish diet)	2.26475
P. hawaiensis	41	10	Diet 3 (commercial fish diet)	3.30949
P. hawaiensis	41	20	Diet 3 (commercial fish diet)	4.38095
P. hawaiensis	41	30	Diet 3 (commercial fish diet)	6.36244
P. hawaiensis	42	0	Diet 3 (commercial fish diet)	2.51475
P. hawaiensis	42	10	Diet 3 (commercial fish diet)	3.49559
P. hawaiensis	42	20	Diet 3 (commercial fish diet)	5.10476
P. hawaiensis	42	30	Diet 3 (commercial fish diet)	6.7714
P. hawaiensis	43	0	Diet 3 (commercial fish diet)	2.00325
P. hawaiensis	43	10	Diet 3 (commercial fish diet)	3.21041
P. hawaiensis	43	20	Diet 3 (commercial fish diet)	5.19873
P. hawaiensis	43	30	Diet 3 (commercial fish diet)	6.26644
P. hawaiensis	44	0	Diet 3 (commercial fish diet)	1.82
P. hawaiensis	44	10	Diet 3 (commercial fish diet)	2.67248
P. hawaiensis	44	20	Diet 3 (commercial fish diet)	3.59365
P. hawaiensis	44	30	Diet 3 (commercial fish diet)	7.20051
P. hawaiensis	45	0	Diet 3 (commercial fish diet)	2.3455
P. hawaiensis	45	10	Diet 3 (commercial fish diet)	3.55333
P. hawaiensis	45	20	Diet 3 (commercial fish diet)	5.20889
P. hawaiensis	45	30	Diet 3 (commercial fish diet)	6.77349
P. hawaiensis	46	0	Diet 3 (commercial fish diet)	1.91987
P. hawaiensis	46	10	Diet 3 (commercial fish diet)	3.05918
P. hawaiensis	46	20	Diet 3 (commercial fish diet)	4.7746
P. hawaiensis	46	30	Diet 3 (commercial fish diet)	6.36603
P. hawaiensis	47	0	Diet 3 (commercial fish diet)	2.17525
P. hawaiensis	47	10	Diet 3 (commercial fish diet)	3.82949
P. hawaiensis	47	20	Diet 3 (commercial fish diet)	5.22413
P. hawaiensis	47	30	Diet 3 (commercial fish diet)	7.89235
P. hawaiensis	48	0	Diet 3 (commercial fish diet)	2.33487
P. hawaiensis	48	10	Diet 3 (commercial fish diet)	3.87806
P. hawaiensis	48	20	Diet 3 (commercial fish diet)	5.53397
P. hawaiensis	48	30	Diet 3 (commercial fish diet)	6.62206
P. hawaiensis	49	0	Diet 3 (commercial fish diet)	2.21513
P. hawaiensis	49	10	Diet 3 (commercial fish diet)	3.66606
P. hawaiensis	49	20	Diet 3 (commercial fish diet)	5.47809
P. hawaiensis	49	30	Diet 3 (commercial fish diet)	8.15921
P. hawaiensis	50	0	Diet 3 (commercial fish diet)	2.04813
P. hawaiensis	50	10	Diet 3 (commercial fish diet)	2.82137
P. hawaiensis	50	20	Diet 3 (commercial fish diet)	4.32
P. hawaiensis	50	30	Diet 3 (commercial fish diet)
P. hawaiensis	51	0	Diet 3 (commercial fish diet)	2.3795
P. hawaiensis	51	10	Diet 3 (commercial fish diet)	2.97867
P. hawaiensis	51	20	Diet 3 (commercial fish diet)	4.75683
P. hawaiensis	51	30	Diet 3 (commercial fish diet)	5.53124
P. hawaiensis	52	0	Diet 3 (commercial fish diet)	1.913
P. hawaiensis	52	10	Diet 3 (commercial fish diet)	3.57803
P. hawaiensis	52	20	Diet 3 (commercial fish diet)	5.92
P. hawaiensis	52	30	Diet 3 (commercial fish diet)	6.7373
P. hawaiensis	53	0	Diet 3 (commercial fish diet)	1.92663
P. hawaiensis	53	10	Diet 3 (commercial fish diet)	3.01987
P. hawaiensis	53	20	Diet 3 (commercial fish diet)	4.6654
P. hawaiensis	53	30	Diet 3 (commercial fish diet)	5.82403
P. hawaiensis	54	0	Diet 3 (commercial fish diet)	2.06775
P. hawaiensis	54	10	Diet 3 (commercial fish diet)	3.32251
P. hawaiensis	54	20	Diet 3 (commercial fish diet)	4.80762
P. hawaiensis	54	30	Diet 3 (commercial fish diet)	6.83463
P. hawaiensis	55	0	Diet 3 (commercial fish diet)	2.17413
P. hawaiensis	55	10	Diet 3 (commercial fish diet)	3.39197
P. hawaiensis	55	20	Diet 3 (commercial fish diet)	5.12
P. hawaiensis	55	30	Diet 3 (commercial fish diet)	5.96765
P. hawaiensis	56	0	Diet 3 (commercial fish diet)	1.9935
P. hawaiensis	56	10	Diet 3 (commercial fish diet)	3.30064
P. hawaiensis	56	20	Diet 3 (commercial fish diet)	4.49778
P. hawaiensis	56	30	Diet 3 (commercial fish diet)	6.60362
P. hawaiensis	57	0	Diet 3 (commercial fish diet)	1.90863
P. hawaiensis	57	10	Diet 3 (commercial fish diet)	3.41657
P. hawaiensis	57	20	Diet 3 (commercial fish diet)	5.00571
P. hawaiensis	57	30	Diet 3 (commercial fish diet)	5.76505
P. hawaiensis	58	0	Diet 3 (commercial fish diet)	2.43425
P. hawaiensis	58	10	Diet 3 (commercial fish diet)	4.19219
P. hawaiensis	58	20	Diet 3 (commercial fish diet)	5.61524
P. hawaiensis	58	30	Diet 3 (commercial fish diet)	8.15479
P. hawaiensis	59	0	Diet 3 (commercial fish diet)	2.20863
P. hawaiensis	59	10	Diet 3 (commercial fish diet)	3.1247
P. hawaiensis	59	20	Diet 3 (commercial fish diet)	4.51809
P. hawaiensis	59	30	Diet 3 (commercial fish diet)	7.60825
P. hawaiensis	60	0	Diet 3 (commercial fish diet)	2.37038
P. hawaiensis	60	10	Diet 3 (commercial fish diet)	3.51714
P. hawaiensis	60	20	Diet 3 (commercial fish diet)	5.37143
P. hawaiensis	60	30	Diet 3 (commercial fish diet)	7.40565
